# Supplementary material for: Linking ClinicalTrials.gov and PubMed to Track Results of Interventional Human Clinical Trials
Source: PLoS One. 2013 Jul 9;8(7):e68409. doi: 10.1371/journal.pone.0068409 (PMC3706420; doi:10.1371/journal.pone.0068409)
Supplement: File S1 — Four tabs within the file list: (1) bottom 10 trials sponsors with lowest percentage of silent trials; (2) top 10 trial sponsors with highest percentage of silent trials; (3) silent trial percentages for 83 trial sponsors with 15+ trials in our sample; and (4) silent trial percentages for all 2285 trial sponsors within our sample. (XLS) [file pone.0068409.s001.xls]

## Sheet: Description
	In the following tabs, we present data on trial sponsors (using registration data) within a sample of 8907 trials analyzed in our study.
	Data presents percentage of silent trials of all trials within the sample by a given sponsor.
	tab descriptions:
	BOTTOM_10 data on sponsors with low percentage of silent trials
	TOP_10 data on sponsors with high percentage of silent trials
	SPONSORS (15+ TRIALS) contains data on sponsors with at least 15 trials registered in ClinicalTrials.gov
	SPONSORS (ALL) tab contains data on all sponsors in the sample
	column description:
	silent_cnt = number of trials that have no result artifact (linked result article or deposited basic results)
	all_cnt = number of all trials within the sample (phase 2+, completion year 2006-2009)
	percentage of silent trials (in %) = silent_cnt / all_cnt * 100 , percentage of silent trials (lower number is better)

## Sheet: BOTTOM_10
SPONSOR	silent_cnt	all_cnt	percentage of silent trials (in %)
Colgate Palmolive	1	26	3.84615
Sarah Cannon Research Institute	1	16	6.25
Allergan	6	41	14.6341
Amylin Pharmaceuticals, LLC.	3	20	15
Genentech	4	23	17.3913
Stiefel, a GSK Company	4	22	18.1818
Boston Scientific Corporation	3	16	18.75
AstraZeneca	26	132	19.697
Amgen	7	30	23.3333

## Sheet: TOP_10
SPONSOR	silent_cnt	all_cnt	percentage of silent trials (in %)
Memorial Sloan-Kettering Cancer Center	18	20	90
Stanford University	13	15	86.6667
Germans Trias i Pujol Hospital	13	16	81.25
Mahidol University	13	16	81.25
PETHEMA Foundation	13	16	81.25
Astellas Pharma Inc	58	77	75.3247
Tehran University of Medical Sciences	14	19	73.6842
Seoul National University Hospital	17	24	70.8333
University of Pennsylvania	17	24	70.8333

## Sheet: SPONSORS (15+TRIALS)
SPONSOR	silent_cnt	all_cnt	percentage of silent trials (in %)
Colgate Palmolive	1	26	3.84615
Sarah Cannon Research Institute	1	16	6.25
Allergan	6	41	14.6341
Amylin Pharmaceuticals, LLC.	3	20	15
Genentech	4	23	17.3913
Stiefel, a GSK Company	4	22	18.1818
Boston Scientific Corporation	3	16	18.75
AstraZeneca	26	132	19.697
Amgen	7	30	23.3333
University of Florida	4	16	25
Merck KGaA	4	15	26.6667
Eli Lilly and Company	31	116	26.7241
Abbott	13	48	27.0833
Merck	41	150	27.3333
Massachusetts General Hospital	7	25	28
Wyeth is now a wholly owned subsidiary of Pfizer	17	59	28.8136
Department of Veterans Affairs	5	17	29.4118
Johnson & Johnson Pharmaceutical Research & Development, L.L.C.	13	42	30.9524
Takeda Global Research & Development Center, Inc.	22	67	32.8358
Merz Pharmaceuticals GmbH	5	15	33.3333
University of Utah	5	15	33.3333
Forest Laboratories	9	26	34.6154
UCB, Inc.	16	46	34.7826
GlaxoSmithKline	132	371	35.5795
Pfizer	63	169	37.2781
Boehringer Ingelheim Pharmaceuticals	29	77	37.6623
Ferring Pharmaceuticals	7	18	38.8889
University of Washington	7	18	38.8889
Assistance Publique - Hôpitaux de Paris	9	23	39.1304
Bayer	33	84	39.2857
Novartis	70	177	39.548
National Institute of Allergy and Infectious Diseases (NIAID)	14	35	40
Daiichi Sankyo Inc.	9	22	40.9091
Bausch & Lomb, Inc.	7	17	41.1765
Schering-Plough	56	135	41.4815
M.D. Anderson Cancer Center	18	43	41.8605
Galderma	8	19	42.1053
The Hospital for Sick Children	8	19	42.1053
Novartis Pharmaceuticals	46	106	43.3962
Gilead Sciences	10	23	43.4783
Novo Nordisk	26	57	45.614
Eunice Kennedy Shriver National Institute of Child Health and Human Development (NICHD)	8	17	47.0588
H. Lundbeck A/S	8	17	47.0588
Bristol-Myers Squibb	42	85	49.4118
University of California, San Francisco	14	28	50
Genzyme	13	26	50
National Institute on Drug Abuse (NIDA)	9	18	50
University of Sao Paulo	13	25	52
Salix Pharmaceuticals	9	17	52.9412
Celgene Corporation	8	15	53.3333
University of Minnesota - Clinical and Translational Science Institute	8	15	53.3333
Yale University	8	15	53.3333
Mayo Clinic	41	74	55.4054
National Cancer Institute (NCI)	15	27	55.5556
Chinese University of Hong Kong	10	18	55.5556
AbbVie (prior sponsor, Abbott)	9	16	56.25
Hoffmann-La Roche	17	30	56.6667
Medical University of Vienna	12	21	57.1429
Baxter Healthcare Corporation	17	29	58.6207
Duke University	16	27	59.2593
Columbia University	9	15	60
Alcon Research	55	90	61.1111
Charite University, Berlin, Germany	10	16	62.5
Solvay Pharmaceuticals	10	16	62.5
Novartis Vaccines	33	52	63.4615
Asan Medical Center	14	22	63.6364
Radboud University	11	17	64.7059
Samsung Medical Center	14	21	66.6667
Eisai Inc.	23	34	67.6471
Federal University of São Paulo	13	19	68.4211
National Taiwan University Hospital	11	16	68.75
University of California, Davis	11	16	68.75
Sanofi	208	301	69.103
Seoul National University Hospital	17	24	70.8333
University of Pennsylvania	17	24	70.8333
Tehran University of Medical Sciences	14	19	73.6842
Astellas Pharma Inc	58	77	75.3247
Germans Trias i Pujol Hospital	13	16	81.25
Mahidol University	13	16	81.25
PETHEMA Foundation	13	16	81.25
Stanford University	13	15	86.6667
Memorial Sloan-Kettering Cancer Center	18	20	90

## Sheet: SPONSORS(ALL)
SPONSOR	silent_cnt	all_cnt	percentage of silent trials (in %)
GlaxoSmithKline	132	371	35.5795
Sanofi	208	301	69.103
Novartis	70	177	39.548
Pfizer	63	169	37.2781
Merck	41	150	27.3333
Schering-Plough	56	135	41.4815
AstraZeneca	26	132	19.697
Eli Lilly and Company	31	116	26.7241
Novartis Pharmaceuticals	46	106	43.3962
Alcon Research	55	90	61.1111
Bristol-Myers Squibb	42	85	49.4118
Bayer	33	84	39.2857
Astellas Pharma Inc	58	77	75.3247
Boehringer Ingelheim Pharmaceuticals	29	77	37.6623
Mayo Clinic	41	74	55.4054
Takeda Global Research & Development Center, Inc.	22	67	32.8358
Wyeth is now a wholly owned subsidiary of Pfizer	17	59	28.8136
Novo Nordisk	26	57	45.614
Novartis Vaccines	33	52	63.4615
Abbott	13	48	27.0833
UCB, Inc.	16	46	34.7826
M.D. Anderson Cancer Center	18	43	41.8605
Johnson & Johnson Pharmaceutical Research & Development, L.L.C.	13	42	30.9524
Allergan	6	41	14.6341
National Institute of Allergy and Infectious Diseases (NIAID)	14	35	40
Eisai Inc.	23	34	67.6471
Amgen	7	30	23.3333
Hoffmann-La Roche	17	30	56.6667
Baxter Healthcare Corporation	17	29	58.6207
University of California, San Francisco	14	28	50
Duke University	16	27	59.2593
National Cancer Institute (NCI)	15	27	55.5556
Colgate Palmolive	1	26	3.84615
Forest Laboratories	9	26	34.6154
Genzyme	13	26	50
Massachusetts General Hospital	7	25	28
University of Sao Paulo	13	25	52
Seoul National University Hospital	17	24	70.8333
University of Pennsylvania	17	24	70.8333
Assistance Publique - Hôpitaux de Paris	9	23	39.1304
Genentech	4	23	17.3913
Gilead Sciences	10	23	43.4783
Asan Medical Center	14	22	63.6364
Daiichi Sankyo Inc.	9	22	40.9091
Stiefel, a GSK Company	4	22	18.1818
Medical University of Vienna	12	21	57.1429
Samsung Medical Center	14	21	66.6667
Amylin Pharmaceuticals, LLC.	3	20	15
Memorial Sloan-Kettering Cancer Center	18	20	90
Federal University of São Paulo	13	19	68.4211
Galderma	8	19	42.1053
Tehran University of Medical Sciences	14	19	73.6842
The Hospital for Sick Children	8	19	42.1053
Chinese University of Hong Kong	10	18	55.5556
Ferring Pharmaceuticals	7	18	38.8889
National Institute on Drug Abuse (NIDA)	9	18	50
University of Washington	7	18	38.8889
Bausch & Lomb, Inc.	7	17	41.1765
Department of Veterans Affairs	5	17	29.4118
Eunice Kennedy Shriver National Institute of Child Health and Human Development (NICHD)	8	17	47.0588
H. Lundbeck A/S	8	17	47.0588
Radboud University	11	17	64.7059
Salix Pharmaceuticals	9	17	52.9412
AbbVie (prior sponsor, Abbott)	9	16	56.25
Boston Scientific Corporation	3	16	18.75
Charite University, Berlin, Germany	10	16	62.5
Germans Trias i Pujol Hospital	13	16	81.25
Mahidol University	13	16	81.25
National Taiwan University Hospital	11	16	68.75
PETHEMA Foundation	13	16	81.25
Sarah Cannon Research Institute	1	16	6.25
Solvay Pharmaceuticals	10	16	62.5
University of California, Davis	11	16	68.75
University of Florida	4	16	25
Celgene Corporation	8	15	53.3333
Columbia University	9	15	60
Merck KGaA	4	15	26.6667
Merz Pharmaceuticals GmbH	5	15	33.3333
Stanford University	13	15	86.6667
University of Minnesota - Clinical and Translational Science Institute	8	15	53.3333
University of Utah	5	15	33.3333
Yale University	8	15	53.3333
Actelion	8	14	57.1429
Bausch & Lomb Incorporated	7	14	50
Biogen Idec	10	14	71.4286
Federico II University	8	14	57.1429
Janssen Pharmaceutical K.K.	11	14	78.5714
Meda Pharmaceuticals	1	14	7.14286
MedImmune LLC	4	14	28.5714
Mitsubishi Tanabe Pharma Corporation	11	14	78.5714
National Heart, Lung, and Blood Institute (NHLBI)	8	14	57.1429
National Institute of Mental Health (NIMH)	5	14	35.7143
Rigshospitalet, Denmark	7	14	50
The HIV Netherlands Australia Thailand Research Collaboration	9	14	64.2857
Wake Forest University	9	14	64.2857
Warner Chilcott	4	14	28.5714
Washington University School of Medicine	8	14	57.1429
ALK-Abelló A/S	8	13	61.5385
Brigham and Women's Hospital	7	13	53.8462
CSL Limited	3	13	23.0769
Galderma Laboratories, L.P.	9	13	69.2308
National Institute of Diabetes and Digestive and Kidney Diseases (NIDDK)	7	13	53.8462
North Central Cancer Treatment Group	7	13	53.8462
University of British Columbia	13	13	100
Vanderbilt University	8	13	61.5385
Abbott Nutrition	10	12	83.3333
Baylor College of Medicine	5	12	41.6667
Karolinska Institutet	6	12	50
New York State Psychiatric Institute	11	12	91.6667
Nycomed: A Takeda Company	7	12	58.3333
Shire Development LLC	0	12	0
University of California, Los Angeles	8	12	66.6667
University of Connecticut Health Center	7	12	58.3333
Aristotle University Of Thessaloniki	7	11	63.6364
Braintree Laboratories	7	11	63.6364
Chugai Pharmaceutical	11	11	100
Endo Pharmaceuticals	9	11	81.8182
Otsuka Pharmaceutical Co., Ltd.	11	11	100
Peplin	5	11	45.4545
Renovo	9	11	81.8182
Shaheed Beheshti Medical University	9	11	81.8182
Sunovion	5	11	45.4545
U.S. Army Medical Research and Materiel Command	9	11	81.8182
University Health Network, Toronto	7	11	63.6364
University of Aarhus	6	11	54.5455
University of California, San Diego	7	11	63.6364
University of Chicago	6	11	54.5455
University of Cincinnati	6	11	54.5455
University of Wisconsin, Madison	7	11	63.6364
EntreMed	8	10	80
Hamilton Health Sciences Corporation	6	10	60
Hospital Clinic of Barcelona	6	10	60
Isfahan University of Medical Sciences	9	10	90
Janssen Korea, Ltd., Korea	8	10	80
Johns Hopkins University	3	10	30
Nanjing Medical University	7	10	70
National Cancer Center, Korea	9	10	90
Norwegian University of Science and Technology	4	10	40
Pacira Pharmaceuticals, Inc	7	10	70
Sanofi Pasteur MSD	4	10	40
Takeda Pharmaceutical Company Limited	1	10	10
University Hospital, Basel, Switzerland	7	10	70
University Hospital, Geneva	2	10	20
University Hospital, Ghent	10	10	100
University of Colorado, Denver	4	10	40
University of Michigan	6	10	60
University of Texas Southwestern Medical Center	7	10	70
Weill Medical College of Cornell University	7	10	70
Yonsei University	8	10	80
Anacor Pharmaceuticals, Inc.	9	9	100
Bp Consulting, Inc	8	9	88.8889
Emory University	6	9	66.6667
Fudan University	7	9	77.7778
Hellenic Oncology Research Group	8	9	88.8889
Hvidovre University Hospital	6	9	66.6667
Innovative Medical	9	9	100
International Centre for Diarrhoeal Disease Research, Bangladesh	4	9	44.4444
Ipsen	3	9	33.3333
LEO Pharma	5	9	55.5556
Mannkind Corporation	8	9	88.8889
Ono Pharmaceutical Co. Ltd	9	9	100
Orexigen Therapeutics, Inc	8	9	88.8889
Sidney Kimmel Comprehensive Cancer Center	5	9	55.5556
Takeda Pharma GmbH	7	9	77.7778
University Hospital Inselspital, Berne	6	9	66.6667
University of Cologne	7	9	77.7778
University of Dundee	7	9	77.7778
University of Leipzig	4	9	44.4444
UPECLIN HC FM Botucatu Unesp	5	9	55.5556
VIVUS, Inc.	2	9	22.2222
All India Institute of Medical Sciences, New Delhi	1	8	12.5
Catholic University of the Sacred Heart	5	8	62.5
Centers for Disease Control and Prevention	7	8	87.5
Cephalon	1	8	12.5
Chiesi Farmaceutici S.p.A.	6	8	75
Creighton University	3	8	37.5
Duramed Research	5	8	62.5
GW Pharmaceuticals Ltd.	0	8	0
Intercell AG	5	8	62.5
Janssen-Cilag International NV	3	8	37.5
Kyowa Hakko Kirin Company, Limited	8	8	100
Laval University	6	8	75
Lindner Center of HOPE	1	8	12.5
Makerere University	6	8	75
Montefiore Medical Center	6	8	75
Pennington Biomedical Research Center	2	8	25
POZEN	3	8	37.5
Queen's University	5	8	62.5
Rush University Medical Center	4	8	50
Sheba Medical Center	7	8	87.5
Shionogi	7	8	87.5
Shiraz University of Medical Sciences	7	8	87.5
SK Life Science	4	8	50
Sun Yat-sen University	5	8	62.5
Taipei Veterans General Hospital,Taiwan	7	8	87.5
University Medical Centre Groningen	2	8	25
University of Alabama at Birmingham	4	8	50
University of Illinois	6	8	75
University of Manitoba	4	8	50
University of Massachusetts, Worcester	1	8	12.5
University of Sao Paulo General Hospital	6	8	75
AB Science	5	7	71.4286
Affymax	1	7	14.2857
Ascenta Therapeutics	7	7	100
BioMarin Pharmaceutical	5	7	71.4286
Boryung Pharmaceutical Co., Ltd	3	7	42.8571
Cadence Pharmaceuticals	0	7	0
Cubist Pharmaceuticals	3	7	42.8571
Cytos Biotechnology AG	6	7	85.7143
EMD Serono	0	7	0
Fred Hutchinson Cancer Research Center	7	7	100
French National Agency for Research on AIDS and Viral Hepatitis	5	7	71.4286
Gemin X	5	7	71.4286
Gulhane School of Medicine	5	7	71.4286
Hadassah Medical Organization	6	7	85.7143
Hospital de Clinicas de Porto Alegre	4	7	57.1429
Institute of Tropical Medicine, Belgium	4	7	57.1429
Instituto Valenciano de Infertilidad, Spain	5	7	71.4286
Johann Wolfgang Goethe University Hospitals	5	7	71.4286
Kaiser Permanente	4	7	57.1429
Lawson Health Research Institute	6	7	85.7143
Ligand Pharmaceuticals	5	7	71.4286
Luitpold Pharmaceuticals	5	7	71.4286
McGill University Health Center	5	7	71.4286
Medical University of South Carolina	5	7	71.4286
Medicines for Malaria Venture	2	7	28.5714
Meir Medical Center	7	7	100
National Cancer Institute, Naples	3	7	42.8571
New York University School of Medicine	4	7	57.1429
Oregon Health and Science University	4	7	57.1429
Ottawa Hospital Research Institute	5	7	71.4286
Thomas Jefferson University	4	7	57.1429
Ullevaal University Hospital	4	7	57.1429
University Hospital, Clermont-Ferrand	6	7	85.7143
University Hospital, Toulouse	5	7	71.4286
University of Alberta	4	7	57.1429
University of Campinas, Brazil	2	7	28.5714
University of Iowa	6	7	85.7143
University of Pittsburgh	5	7	71.4286
University of Rochester	2	7	28.5714
Valeant Pharmaceuticals International, Inc.	0	7	0
Vanderbilt-Ingram Cancer Center	1	7	14.2857
Almirall, S.A.	3	6	50
Axcan Pharma	5	6	83.3333
Bracco Diagnostics, Inc	3	6	50
British Columbia Cancer Agency	6	6	100
Capnia, Inc.	6	6	100
Cedars-Sinai Medical Center	3	6	50
CSL Behring	0	6	0
Daiichi Sankyo Co., Ltd.	5	6	83.3333
Dana-Farber Cancer Institute	3	6	50
Dey	3	6	50
Dresden University of Technology	5	6	83.3333
Ethicon, Inc.	3	6	50
Gates Malaria Partnership	1	6	16.6667
Incyte Corporation	4	6	66.6667
Innocoll Technologies	5	6	83.3333
Logan College of Chiropractic	6	6	100
Odense University Hospital	4	6	66.6667
Pharmaxis	6	6	100
Regional Hospital Holstebro	5	6	83.3333
SkyePharma AG	6	6	100
Sprout Pharmaceuticals, Inc	5	6	83.3333
St. Michael's Hospital, Toronto	5	6	83.3333
Sucampo Pharmaceuticals, Inc.	6	6	100
Surface Logix	6	6	100
Teva Pharmaceutical Industries	2	6	33.3333
The Methodist Hospital System	6	6	100
University of Arkansas	1	6	16.6667
University of California, Irvine	4	6	66.6667
University of Medicine and Dentistry New Jersey	4	6	66.6667
University of Miami	4	6	66.6667
University of Nebraska	4	6	66.6667
University of North Carolina, Chapel Hill	3	6	50
University of Roma La Sapienza	1	6	16.6667
University of Turin, Italy	2	6	33.3333
University of Zurich	2	6	33.3333
Uppsala University	6	6	100
Vertex Pharmaceuticals Incorporated	1	6	16.6667
ViroPharma	1	6	16.6667
Vistakon Pharmaceuticals	1	6	16.6667
Alexza Pharmaceuticals, Inc.	4	5	80
Amicus Therapeutics	5	5	100
Asker & Baerum Hospital	2	5	40
Auxilium Pharmaceuticals	0	5	0
Banaras Hindu University	2	5	40
Beth Israel Deaconess Medical Center	3	5	60
Biodel	5	5	100
Cairo University	4	5	80
Case Comprehensive Cancer Center	3	5	60
Centocor, Inc.	0	5	0
Centre Hospitalier Universitaire de Saint Etienne	2	5	40
Centre Hospitalier Universitaire, Amiens	3	5	60
Cerexa, Inc.	0	5	0
Cerimon Pharmaceuticals	4	5	80
Children's Hospital Boston	3	5	60
Children's Hospital of Philadelphia	1	5	20
Children's Research Institute	3	5	60
Coloplast A/S	3	5	60
Dartmouth-Hitchcock Medical Center	3	5	60
Depomed	0	5	0
Deutsches Herzzentrum Muenchen	1	5	20
Dow Pharmaceutical Sciences	5	5	100
Dr. Falk Pharma GmbH	1	5	20
Fibrocell Technologies, Inc.	2	5	40
Fresenius Biotech GmbH	1	5	20
Georgetown University	2	5	40
Göteborg University	3	5	60
Grünenthal GmbH	1	5	20
Halozyme Therapeutics	2	5	40
Helsinki University Central Hospital	3	5	60
Henogen	3	5	60
Immunomedics, Inc.	3	5	60
Indiana University	2	5	40
Instituto de Olhos de Goiania	5	5	100
IRCCS San Raffaele	4	5	80
IWK Health Centre	3	5	60
Jaeb Center for Health Research	0	5	0
Kaohsiung Medical University Chung-Ho Memorial Hospital	3	5	60
Kuopio University Hospital	1	5	20
KV Pharmaceutical Company	3	5	60
Ludwig-Maximilians - University of Munich	5	5	100
Masonic Cancer Center, University of Minnesota	0	5	0
Millennium Pharmaceuticals, Inc.	3	5	60
National Institute of Neurological Disorders and Stroke (NINDS)	3	5	60
National Institutes of Health Clinical Center (CC)	5	5	100
Northwestern University	4	5	80
Orion Corporation, Orion Pharma	4	5	80
Ortho-McNeil Janssen Scientific Affairs, LLC	1	5	20
Osiris Therapeutics	5	5	100
Penn State University	4	5	80
PhotoCure	5	5	100
Procter and Gamble	1	5	20
QLT Inc.	4	5	80
Reckitt Benckiser Pharmaceuticals Inc.	2	5	40
Repros Therapeutics Inc.	3	5	60
Revance Therapeutics, Inc.	5	5	100
Royan Institute	3	5	60
Sangart	2	5	40
Shaare Zedek Medical Center	4	5	80
Shanghai Jiao Tong University School of Medicine	2	5	40
Shire Human Genetic Therapies, Inc.	1	5	20
sigma-tau i.f.r. S.p.A.	0	5	0
St. Jude Medical	2	5	40
Swiss Group for Clinical Cancer Research	1	5	20
Tabriz University	4	5	80
The University of Hong Kong	5	5	100
The University of Texas Health Science Center, Houston	2	5	40
Tibotec Pharmaceuticals, Ireland	2	5	40
TopoTarget A/S	5	5	100
University Hospital, Bordeaux	5	5	100
University of Arizona	5	5	100
University of Erlangen-Nürnberg	4	5	80
University of Maryland	4	5	80
University of New Mexico	4	5	80
University of Southern Denmark	2	5	40
University of Virginia	2	5	40
University of Waterloo	2	5	40
Watson Pharmaceuticals	1	5	20
Xijing Hospital	2	5	40
Zalicus	5	5	100
Abbott Vascular	1	4	25
AcelRx Pharmaceuticals, Inc.	3	4	75
Alkermes	1	4	25
Allerderm	4	4	100
Arizona State University	1	4	25
ArQule	4	4	100
Asociación para Evitar la Ceguera en México	4	4	100
Aurolab	4	4	100
B. Braun Melsungen AG	3	4	75
Baqiyatallah Medical Sciences University	3	4	75
Bavarian Nordic	4	4	100
Beijing Chao Yang Hospital	3	4	75
Bial - Portela C S.A.	4	4	100
BioCryst Pharmaceuticals	3	4	75
BioDelivery Sciences International	3	4	75
BioLineRx, Ltd.	3	4	75
Biotronik, Inc.	0	4	0
Boston University	2	4	50
BTG Ltd.	3	4	75
Can-Fite BioPharma	2	4	50
Centre Oscar Lambret	4	4	100
Clavis Pharma	4	4	100
Cliniques universitaires Saint-Luc- Université Catholique de Louvain	3	4	75
Confluent Surgical	0	4	0
Crucell Holland BV	2	4	50
Cytokinetics	1	4	25
DePuy Orthopaedics	0	4	0
Diabetic Retinopathy Clinical Research Network	0	4	0
Durect	2	4	50
Ege University	2	4	50
Eisai Limited	4	4	100
Enzymotec	0	4	0
Ewha Womans University	4	4	100
Faes Farma, S.A.	2	4	50
Fougera Pharmaceuticals Inc.	4	4	100
Fox Chase Cancer Center	4	4	100
G. Hatzikosta General Hospital	2	4	50
Graceway Pharmaceuticals, LLC	0	4	0
HaEmek Medical Center, Israel	4	4	100
Hanmi Pharmaceutical Company Limited	1	4	25
Hannover Medical School	0	4	0
Haukeland University Hospital	2	4	50
Hisamitsu Pharmaceutical Co., Inc.	4	4	100
Hualan Biological Engineering, Inc.	4	4	100
IDEA AG	4	4	100
Inje University	1	4	25
Intercell USA, Inc.	3	4	75
Istituto Clinico Humanitas	4	4	100
Jazz Pharmaceuticals	1	4	25
Johnson & Johnson Taiwan Ltd	4	4	100
JW Pharmaceutical	4	4	100
Kaohsiung Veterans General Hospital.	3	4	75
Korea Otsuka Pharmaceutical Co.,Ltd.	3	4	75
Kowa Research Europe	0	4	0
Labopharm Inc.	0	4	0
Laboratorios Leti, S.L.	4	4	100
LG Life Sciences	2	4	50
Los Angeles Biomedical Research Institute	2	4	50
Maastricht University Medical Center	2	4	50
MAP Pharmaceuticals, Inc.	4	4	100
Mclean Hospital	1	4	25
McMaster University	2	4	50
McNeil AB	3	4	75
Medical University of Graz	1	4	25
Medical Universtity of Lodz	3	4	75
Mentor Worldwide, LLC	4	4	100
Merz Aesthetics Inc.	1	4	25
Myrexis Inc.	4	4	100
Nantes University Hospital	2	4	50
National Center for Complementary and Alternative Medicine (NCCAM)	3	4	75
National Institute on Alcohol Abuse and Alcoholism (NIAAA)	2	4	50
NEMA Research, Inc.	4	4	100
Newron Pharmaceuticals S.p.A.	4	4	100
Northern Italy Leukemia Group	1	4	25
Optimer Pharmaceuticals	2	4	50
Oslo University Hospital	4	4	100
Prince of Songkla University	3	4	75
Protein Sciences Corporation	1	4	25
QRxPharma Inc.	4	4	100
Regeneron Pharmaceuticals	1	4	25
Romark Laboratories L.C.	3	4	75
S.L.A. Pharma AG	2	4	50
Santen Inc.	4	4	100
Singapore General Hospital	2	4	50
SK Chemicals Co.,Ltd.	4	4	100
Sorin Group	4	4	100
Stallergenes	3	4	75
Sunnybrook Health Sciences Centre	4	4	100
Taiho Pharma USA, Inc.	4	4	100
Takeda Global Research & Development Centre (Europe) Ltd.	2	4	50
Temple University	3	4	75
Teva Branded Pharmaceutical Products, R&D Inc.	2	4	50
Tibotec, Inc	0	4	0
Tokyo University	4	4	100
Universidad de Antioquia	3	4	75
Universitätsklinikum Hamburg-Eppendorf	2	4	50
University Hospital Freiburg	4	4	100
University Hospital Tuebingen	2	4	50
University Hospital, Antwerp	4	4	100
University Hospital, Grenoble	2	4	50
University Hospital, Saarland	2	4	50
University of Athens	0	4	0
University of Erlangen-Nürnberg Medical School	4	4	100
University of Oslo	1	4	25
University of Oulu	1	4	25
University of Padova	0	4	0
University of Parma	3	4	75
University of South Alabama	4	4	100
University of Ulm	4	4	100
Veloxis Pharmaceuticals	3	4	75
XenoPort, Inc.	4	4	100
ZARS Pharma Inc.	4	4	100
Zeria Pharmaceutical	4	4	100
A. Manzoni Hospital	1	3	33.3333
ACADIA Pharmaceuticals Inc.	3	3	100
Addrenex Pharmaceuticals, Inc.	2	3	66.6667
Aegerion Pharmaceuticals, Inc.	3	3	100
Aeris Therapeutics	1	3	33.3333
Aga Khan University	2	3	66.6667
Air Liquide Santé International	3	3	100
Alba Therapeutics	3	3	100
Allergopharma Joachim Ganzer KG	3	3	100
Alpharma Pharmaceuticals LLC, a subsidiary of Pfizer Inc.	1	3	33.3333
AM-Pharma	0	3	0
Anesiva, Inc.	2	3	66.6667
Aptalis Pharma	2	3	66.6667
Arena Pharmaceuticals	1	3	33.3333
Array BioPharma	3	3	100
Asubio Pharmaceuticals, Inc.	3	3	100
Bio-K Plus International Inc.	2	3	66.6667
Bio-Medical Research, Ltd.	3	3	100
Biotec Pharmacon ASA	3	3	100
Biotie Therapies Inc.	3	3	100
Biotronik SE & Co. KG	1	3	33.3333
Boston Medical Center	3	3	100
Brasilia Heart Study Group	1	3	33.3333
Butler Hospital	1	3	33.3333
Campus Bio-Medico University	3	3	100
Canadian Immunodeficiency Research Collaborative	3	3	100
Capital District Health Authority, Canada	3	3	100
CareFusion	3	3	100
Catalysis SL	1	3	33.3333
Catharina Ziekenhuis Eindhoven	2	3	66.6667
Centre Leon Berard	1	3	33.3333
Chang Gung Memorial Hospital	2	3	66.6667
Chelsea Therapeutics	2	3	66.6667
Chestnut Health Systems	1	3	33.3333
Children's Oncology Group	0	3	0
Chulalongkorn University	3	3	100
Circassia Limited	3	3	100
Clarus Therapeutics, Inc.	1	3	33.3333
Cleveland Clinic Florida	3	3	100
Cooperative Study Group A for Hematology	2	3	66.6667
Cordis Corporation	3	3	100
Cumberland Pharmaceuticals	0	3	0
Debiopharm S.A.	2	3	66.6667
Dynavax Technologies Corporation	2	3	66.6667
Eisai Korea Inc.	0	3	0
Endocyte	3	3	100
Exalenz Bioscience LTD.	1	3	33.3333
Federal University of Minas Gerais	3	3	100
Flanders Medical Research Program	1	3	33.3333
Fresenius Kabi	3	3	100
Glycemic Index Laboratories, Inc	1	3	33.3333
Govind Ballabh Pant Hospital	1	3	33.3333
Green Cross Corporation	3	3	100
Group Health Cooperative	0	3	0
Guerbet	3	3	100
Hanoi Medical University	1	3	33.3333
Hartford Hospital	2	3	66.6667
Healthpoint	1	3	33.3333
Helse Stavanger HF	2	3	66.6667
Helsinki University	1	3	33.3333
Helsinn Therapeutics (U.S.), Inc	3	3	100
Hoosier Oncology Group	1	3	33.3333
Hopital Foch	3	3	100
Hopital Lariboisière	2	3	66.6667
Horizon Therapeutics, Inc.	0	3	0
Hospital Hietzing	3	3	100
Hospital Oftalmologico de Brasilia	1	3	33.3333
IBSA Institut Biochimique SA	1	3	33.3333
Iladevi Cataract and IOL Research Center	1	3	33.3333
IMPAX Laboratories, Inc.	2	3	66.6667
Imperial College London	2	3	66.6667
Indiana University School of Medicine	3	3	100
Innovaderm Research Inc.	0	3	0
Insmed	3	3	100
Instituto Bioclon S.A. de C.V.	2	3	66.6667
Instituto de Cardiologia do Rio Grande do Sul	2	3	66.6667
Intendis GmbH	2	3	66.6667
Ironwood Pharmaceuticals, Inc.	0	3	0
Istanbul University	1	3	33.3333
Italfarmaco	1	3	33.3333
Italian Trial in Medical Oncology	2	3	66.6667
Janssen-Cilag Pty Ltd	0	3	0
Janssen Pharmaceutica	2	3	66.6667
Javelin Pharmaceuticals	2	3	66.6667
Johns Hopkins Bloomberg School of Public Health	1	3	33.3333
Johnson & Johnson Consumer and Personal Products Worldwide	2	3	66.6667
Karo Bio AB	2	3	66.6667
Kecioren Education and Training Hospital	2	3	66.6667
Khon Kaen University	2	3	66.6667
Kidney Cancer Research Bureau	2	3	66.6667
King Chulalongkorn Memorial Hospital	3	3	100
Kochi University	2	3	66.6667
L.A.L Clinica Pesquisa e Desenvolvimento Ltda.	3	3	100
Laboratorios Silanes S.A. de C.V.	3	3	100
Lantheus Medical Imaging	1	3	33.3333
Lee's Pharmaceutical Limited	3	3	100
Lexicon Pharmaceuticals	0	3	0
Loreal USA	3	3	100
Lotung Poh-Ai Hospital	2	3	66.6667
Lux Biosciences, Inc.	3	3	100
Mario Negri Institute for Pharmacological Research	2	3	66.6667
Medivation, Inc.	2	3	66.6667
Medivir	2	3	66.6667
Medtronic Diabetes	0	3	0
MethylGene Inc.	3	3	100
Minneapolis Veterans Affairs Medical Center	1	3	33.3333
Minster Research Ltd	2	3	66.6667
Mt. Sinai Medical Center, Miami	3	3	100
Mundipharma Research Limited	2	3	66.6667
National Institute of Nursing Research (NINR)	0	3	0
National University Hospital, Singapore	3	3	100
Nihon Pharmaceutical Co., Ltd	2	3	66.6667
Norgine	3	3	100
NovaCardia, Inc.	1	3	33.3333
Novavax	3	3	100
Ocera Therapeutics	3	3	100
Onze Lieve Vrouwe Gasthuis	0	3	0
Ospedali Riuniti di Bergamo	1	3	33.3333
Oxagen Ltd	2	3	66.6667
ParaPRO LLC	1	3	33.3333
Pharmacyclics	3	3	100
Postgraduate Institute of Medical Education and Research	3	3	100
Pro Top & Mediking Company Limited	0	3	0
Program for Appropriate Technology in Health	2	3	66.6667
Purdue Pharma LP	0	3	0
Purdue University	3	3	100
Q-Med AB	3	3	100
Rambam Health Care Campus	3	3	100
Rib-X Pharmaceuticals, Inc.	0	3	0
Robert Wood Johnson Foundation	2	3	66.6667
Ruhr University of Bochum	2	3	66.6667
San Gerardo Hospital	0	3	0
Second University of Naples	2	3	66.6667
Seikagaku Corporation	1	3	33.3333
Seoul National University Bundang Hospital	1	3	33.3333
Severance Hospital	0	3	0
Shantha Biotechnics Limited	3	3	100
Skejby Hospital	1	3	33.3333
Sodilac	2	3	66.6667
Soroka University Medical Center	2	3	66.6667
Southwest Oncology Group	2	3	66.6667
Spectrum Pharmaceuticals, Inc	3	3	100
St. Joseph's Healthcare Hamilton	1	3	33.3333
St. Justine's Hospital	2	3	66.6667
St. Luke's-Roosevelt Hospital Center	3	3	100
Swedish Medical Center	2	3	66.6667
Swedish Orphan Biovitrum	3	3	100
Taichung Veterans General Hospital	2	3	66.6667
Tallikut Pharmaceuticals, Inc.	1	3	33.3333
Taro Pharmaceuticals USA	1	3	33.3333
Tel-Aviv Sourasky Medical Center	2	3	66.6667
The Cleveland Clinic	2	3	66.6667
The Ludwig Boltzmann Institute of Retinology and Biomicroscopic Laser Surgery	3	3	100
The Medicines Company	2	3	66.6667
The University of Texas Health Science Center at San Antonio	2	3	66.6667
Tufts Medical Center	0	3	0
Umeå University	2	3	66.6667
UNC Lineberger Comprehensive Cancer Center	3	3	100
Università degli Studi di Brescia	1	3	33.3333
Universitair Ziekenhuis Brussel	1	3	33.3333
University Ghent	2	3	66.6667
University Hospital Muenster	2	3	66.6667
University Hospital, Lille	2	3	66.6667
University Magna Graecia	0	3	0
University of Bologna	1	3	33.3333
University of Brasilia	2	3	66.6667
University of Copenhagen	0	3	0
University of Jena	3	3	100
University of Miami Sylvester Comprehensive Cancer Center	3	3	100
University of Milan	2	3	66.6667
University of Mississippi Medical Center	2	3	66.6667
University of South Florida	2	3	66.6667
University of Vermont	1	3	33.3333
University of Vigo	0	3	0
University of Witwatersrand, South Africa	2	3	66.6667
Vifor Inc.	2	3	66.6667
ViiV Healthcare	1	3	33.3333
Virginia Commonwealth University	2	3	66.6667
Western Galilee Hospital-Nahariya	3	3	100
Xanodyne Pharmaceuticals	1	3	33.3333
Xian-Janssen Pharmaceutical Ltd.	3	3	100
ZymoGenetics	2	3	66.6667
3M	0	2	0
AAADRS Clinical Research Center	2	2	100
Abbott Diagnostics Division	0	2	0
Abbott Medical Optics	0	2	0
Acura Pharmaceuticals Inc.	1	2	50
Addex Pharma S.A.	1	2	50
Advanced Life Sciences, Inc.	0	2	0
Aegera Therapeutics	2	2	100
Aerie Pharmaceuticals	1	2	50
Aesculap AG	1	2	50
AEterna Zentaris	0	2	0
Agennix	2	2	100
Akros Pharma Inc.	2	2	100
Alder Biopharmaceuticals, Inc.	2	2	100
Alexion Pharmaceuticals	2	2	100
Algeta ASA	2	2	100
Alimera Sciences	2	2	100
Allergy Therapeutics	1	2	50
Allermed Laboratories, Inc.	1	2	50
Allon Therapeutics	2	2	100
AlphaVax, Inc.	2	2	100
Ambrilia Biopharma, Inc.	2	2	100
American Medical Systems	2	2	100
AmpliMed Corporation	1	2	50
Antisoma Research	2	2	100
ApoPharma	1	2	50
Archimedes Development Ltd	1	2	50
Ardana Bioscience Ltd	2	2	100
Ardea Biosciences, Inc.	1	2	50
Artu Biologicals	2	2	100
Assistance Publique Hopitaux De Marseille	0	2	0
AtriCure, Inc.	1	2	50
Austin Health	1	2	50
Azienda Ospedaliera Brotzu	2	2	100
Azienda Ospedaliera di Padova	2	2	100
Azienda Ospedaliera San Giovanni Battista	1	2	50
Bamrasnaradura Infectious Diseases Institute	0	2	0
Barnsley Hospital	2	2	100
Barts & The London NHS Trust	1	2	50
Basilea Pharmaceutica	0	2	0
BeerYaakov Mental Health Center	2	2	100
BioAlliance Pharma SA	1	2	50
Biosense Webster, Inc.	0	2	0
Bispebjerg Hospital	0	2	0
Brazilan Center for Studies in Dermatology	0	2	0
C.B. Fleet Company, Inc.	2	2	100
Cambridge Health Alliance	2	2	100
CAMC Health System	2	2	100
Cancer and Leukemia Group B	1	2	50
Carol Fabian, MD	2	2	100
Cell Therapeutics	2	2	100
Central Institute of Mental Health, Mannheim	2	2	100
Central South University	1	2	50
Centre de Recherche en Nutrition Humaine Rhone-Alpe	2	2	100
Centro de estudios en Cardiologia Intervencionista	0	2	0
Ceragenix Pharmaceuticals	2	2	100
Charles Drew University of Medicine and Science	0	2	0
Charles University, Czech Republic	1	2	50
ChemoCentryx	2	2	100
Children's Hospital & Research Center Oakland	0	2	0
Children's Hospital Medical Center, Cincinnati	1	2	50
China Medical University Hospital	2	2	100
Chong Kun Dang Pharmaceutical	2	2	100
Chung Shan Medical University	2	2	100
City of Hope Medical Center	2	2	100
ConjuChem	2	2	100
Consorci Sanitari de Terrassa	2	2	100
ConvaTec Inc.	1	2	50
Coordinación de Investigación en Salud, Mexico	2	2	100
Covidien	2	2	100
Dafra Pharma	0	2	0
Deltanoid Pharmaceuticals	1	2	50
Diamond Headache Clinic	2	2	100
Diamyd Therapeutics AB	1	2	50
Drexel University College of Medicine	2	2	100
East Carolina University	2	2	100
Eisai Co., Ltd.	1	2	50
Emergent BioSolutions	2	2	100
Encore Medical, L.P.	0	2	0
EnzySurge	2	2	100
EpiCept Corporation	0	2	0
Erasmus Medical Center	2	2	100
Ever Neuro Pharma GmbH	1	2	50
Evotec Neurosciences GmbH	2	2	100
Eyegate Pharmaceuticals, Inc.	2	2	100
Faculdade de Medicina do ABC	1	2	50
Faculdade Evangelica do Parana	2	2	100
Faculty of Medicine, University of Alexandria	2	2	100
Federal University of Rio Grande do Sul	1	2	50
FemmePharma Global Healthcare, Inc.	2	2	100
Fisher and Paykel Healthcare	1	2	50
Florida Atlantic University	0	2	0
Florida Academic Dermatology Centers	1	2	50
Fondazione Salvatore Maugeri	0	2	0
Frank A. Bucci, Jr., M.D.	0	2	0
French Cardiology Society	2	2	100
Fundació Institut de Recerca de l'Hospital de la Santa Creu i Sant Pau	1	2	50
GE Healthcare	1	2	50
GeneScience Pharmaceuticals Co., Ltd.	2	2	100
Genfit	0	2	0
Georgia Health Sciences University	2	2	100
Groupe d'Etude Therapeutique des Affections Inflammatoires Digestives	0	2	0
Groupe Ouest Est d'Etude des Leucémies et Autres Maladies du Sang GOELAMS	2	2	100
Gruppo di Ricerca GISSI	0	2	0
Gu Jieruo	2	2	100
Guidant Corporation	2	2	100
Gyeongsang National University Hospital	0	2	0
Hamad Medical Corporation	0	2	0
Hamamatsu University	2	2	100
Harbor Therapeutics	2	2	100
Harvard School of Public Health	1	2	50
Herbert Newton	2	2	100
Herlev Hospital	2	2	100
Hologic, Inc.	1	2	50
Hong Kong Baptist University	0	2	0
Hopital de l'Enfant-Jesus	1	2	50
Hospices Civils de Lyon	1	2	50
Hospital Universitari Vall d'Hebron Research Institute	2	2	100
Hospital Universitario Getafe	2	2	100
Hospital Universitário Professor Edgard Santos	1	2	50
HRA Pharma	0	2	0
Huazhong University of Science and Technology	2	2	100
Hutchison Medipharma Limited	1	2	50
Icagen	2	2	100
Idenix Pharmaceuticals	1	2	50
Illinois Retina Associates	2	2	100
Ineos Healthcare Limited	2	2	100
INO Therapeutics	1	2	50
Institut für Atemwegsforschung GmbH	2	2	100
Institut Straumann AG	0	2	0
Institute for Neurodegenerative Disorders	2	2	100
Institute of Cardiology, Warsaw, Poland	0	2	0
Institute of Neuroscience, Florence, Italy	0	2	0
Institute of Oncology Ljubljana	1	2	50
Instituto Mexicano del Seguro Social	2	2	100
Instituto Nacional de Salud Publica, Mexico	2	2	100
Intercept Pharmaceuticals	0	2	0
InterMune	0	2	0
International Breast Cancer Study Group	2	2	100
IRCCS Policlinico S. Matteo	1	2	50
Iroko Pharmaceuticals, LLC	0	2	0
Jagiellonian University	1	2	50
Jawaharlal Nehru Medical College	2	2	100
JDRF Artificial Pancreas Project	0	2	0
John H. Stroger Hospital	1	2	50
Jungsil Ro	1	2	50
KaloBios Pharmaceuticals	1	2	50
Katholieke Universiteit Leuven	1	2	50
KCI USA, Inc.	2	2	100
Keogh Institute for Medical Research	2	2	100
King's College London	1	2	50
King Saud University	2	2	100
Klinikum Ludwigshafen	2	2	100
Korea Health Industry Development Institute	2	2	100
Kovacs Foundation	0	2	0
Kythera Biopharmaceuticals	2	2	100
Laboratoires NEGMA	2	2	100
Laboratoires Takeda	2	2	100
Laboratoires Thea	2	2	100
Lady Hardinge Medical College	2	2	100
Laserklinik Karlsruhe	2	2	100
Lise Tarnow	2	2	100
London School of Hygiene and Tropical Medicine	1	2	50
Louisiana State University Health Sciences Center in New Orleans	2	2	100
Loyola University	2	2	100
Lund University Hospital	1	2	50
Maharishi University of Management	1	2	50
Mallinckrodt	1	2	50
Maria Sklodowska-Curie Memorial Cancer Center, Institute of Oncology	2	2	100
Marinus Pharmaceuticals	2	2	100
Mashhad University of Medical Sciences	1	2	50
Maternite Regionale Universitaire	2	2	100
McGill University	2	2	100
Meander Medical Center	1	2	50
MEDA Pharma GmbH & Co. KG	2	2	100
Medical Research Foundation, The Netherlands	1	2	50
MediciNova	0	2	0
MediGene	2	2	100
Medtronic Cardiac Rhythm Disease Management	0	2	0
MedVadis Research Corporation	2	2	100
Memory Pharmaceuticals	2	2	100
Menarini Group	0	2	0
MerLion Pharmaceuticals GmbH	2	2	100
Merz Pharmaceuticals, LLC	1	2	50
Metabolex	1	2	50
Mika Pharma GmbH	2	2	100
Moberg Derma AB	2	2	100
Montreal Heart Institute	1	2	50
Mount Sinai Hospital, Canada	1	2	50
Mount Sinai School of Medicine	1	2	50
Mundipharma K.K.	2	2	100
Mundipharma Research GmbH & Co KG	0	2	0
NanoBio Corporation	2	2	100
Nastech Pharmaceutical Company, Inc.	2	2	100
Nathan Kline Institute for Psychiatric Research	1	2	50
National Cheng-Kung University Hospital	0	2	0
National Eye Institute (NEI)	1	2	50
National Health Research Institutes, Taiwan	2	2	100
National Institute of Arthritis and Musculoskeletal and Skin Diseases (NIAMS)	1	2	50
National Institute of Environmental Health Sciences (NIEHS)	1	2	50
National Institute on Aging (NIA)	1	2	50
National Surgical Adjuvant Breast and Bowel Project (NSABP)	0	2	0
NCIC Clinical Trials Group	2	2	100
Neurim Pharmaceuticals Ltd.	1	2	50
NeurogesX	1	2	50
Neuropharm	2	2	100
NeuroSearch A/S	1	2	50
Neurotech Pharmaceuticals	0	2	0
NicOx	1	2	50
Niguarda Hospital	1	2	50
Nilratan Sircar Medical College	2	2	100
Nippon Kayaku Co.,Ltd.	1	2	50
North Texas Veterans Healthcare System	2	2	100
Northern Orthopaedic Division, Denmark	2	2	100
Novagali Pharma	2	2	100
Novexel Inc	2	2	100
NovImmune SA	2	2	100
Ohio State University Comprehensive Cancer Center	1	2	50
OHSU Knight Cancer Institute	0	2	0
Omeros Corporation	2	2	100
Oncothyreon Inc.	2	2	100
Ophthalmic Consultants of Long Island	2	2	100
Ophthalmological Association Edelweiss	2	2	100
OraPharma	0	2	0
Oregon Research Institute	0	2	0
Ospedale Misericordia e Dolce	2	2	100
Otsuka Beijing Research Institute	2	2	100
Outcomes Research Consortium	2	2	100
Oxford BioMedica	2	2	100
Paion UK Ltd.	2	2	100
Palatin Technologies	2	2	100
Palmer College of Chiropractic	0	2	0
Pantarhei Bioscience	2	2	100
Par Pharmaceutical, Inc.	2	2	100
Pearl Therapeutics, Inc.	2	2	100
Pharmacosmos A/S	2	2	100
Pharmos	2	2	100
Phoenix Neurological Associates, LTD	2	2	100
photonamic GmbH & Co. KG	2	2	100
PLx Pharma	2	2	100
Pontificia Universidad Catolica de Chile	0	2	0
Progenics Pharmaceuticals, Inc.	2	2	100
Prostrakan Pharmaceuticals	2	2	100
Protox Therapeutics	2	2	100
Provectus Pharmaceuticals	2	2	100
PTC Therapeutics	1	2	50
Qazvin University Of Medical Sciences	2	2	100
Radiant Research	0	2	0
Ramathibodi Hospital	2	2	100
RegeneRx Biopharmaceuticals, Inc.	0	2	0
Research Associates of New York, LLP	2	2	100
Rexahn Pharmaceuticals, Inc.	1	2	50
Rigel Pharmaceuticals	2	2	100
Rio de Janeiro State University	2	2	100
Royal Free Hampstead NHS Trust	1	2	50
Sangamo Biosciences	2	2	100
Santen Oy	1	2	50
Santhera Pharmaceuticals	0	2	0
Savient Pharmaceuticals	0	2	0
Seattle Genetics, Inc.	2	2	100
Serentis Ltd.	1	2	50
Seung-Jung Park	1	2	50
Sewon Cellontech Co., Ltd.	1	2	50
Shandong Provincial Hospital	2	2	100
Shanghai Changzheng Hospital	1	2	50
Shenyang Northern Hospital	2	2	100
Showa University	1	2	50
Sinovac Biotech Co., Ltd	0	2	0
Sirion Therapeutics, Inc.	2	2	100
Solstice Neurosciences	0	2	0
South Glasgow University Hospitals NHS Trust	2	2	100
Spanish Lung Cancer Group	2	2	100
St Stephens Aids Trust	2	2	100
St. Antonius Hospital	0	2	0
Stanley Medical Research Institute	1	2	50
State University of New York - Upstate Medical University	2	2	100
State University of New York at Buffalo	1	2	50
Synovis Surgical Innovations	0	2	0
Synvista Therapeutics, Inc	1	2	50
Taipei Medical University WanFang Hospital	2	2	100
Targeted Medical Pharma	2	2	100
Tata Memorial Hospital	2	2	100
Tedec-Meiji Farma, S.A.	1	2	50
Teikoku Pharma USA	2	2	100
Telik	0	2	0
Texas Tech University Health Sciences Center	0	2	0
The Canadian College of Naturopathic Medicine	2	2	100
The Catholic University of Korea	1	2	50
The Center for Rheumatic Disease, Allergy, & Immunology	2	2	100
ThromboGenics	2	2	100
Tibotec BVBA	1	2	50
Tigris Pharmaceuticals	1	2	50
Titan Pharmaceuticals	1	2	50
Topaz Pharmaceuticals Inc	0	2	0
Transcept Pharmaceuticals	0	2	0
Tranzyme, Inc.	2	2	100
Trophos	2	2	100
Tufts University	0	2	0
Tulane University Health Sciences Center	0	2	0
U.S. Army Office of the Surgeon General	2	2	100
United Therapeutics	2	2	100
Universidad Autonoma de San Luis Potosí	1	2	50
Universidad de Granada	1	2	50
Universidad Nacional de Rosario	1	2	50
Universidade Cidade de Sao Paulo	2	2	100
Universidade Federal de Goias	2	2	100
Università degli Studi di Ferrara	0	2	0
Universita di Verona	1	2	50
Universitaire de Sherbrooke	1	2	50
Universitaire Ziekenhuizen Leuven	1	2	50
University Hospital of Crete	2	2	100
University Hospital Southampton NHS Foundation Trust.	2	2	100
University Hospital, Caen	2	2	100
University Hospital, Gentofte, Copenhagen	1	2	50
University Medical Centre Ljubljana	1	2	50
University of Bergen	1	2	50
University of Buenos Aires	0	2	0
University of California, Berkeley	1	2	50
University of Edinburgh	1	2	50
University of Giessen	1	2	50
University of Hertfordshire	2	2	100
University of Kentucky	2	2	100
University of Luebeck	1	2	50
University of Maryland Greenebaum Cancer Center	1	2	50
University of Melbourne	1	2	50
University of Michigan Cancer Center	2	2	100
University of Milano Bicocca	1	2	50
University of Modena and Reggio Emilia	2	2	100
University of Monastir	2	2	100
University of North Texas Health Science Center	1	2	50
University of Nottingham	0	2	0
University of Oxford	0	2	0
University of Schleswig-Holstein	2	2	100
University of South Carolina	1	2	50
University of Southern California	1	2	50
University of Tampere	1	2	50
University of Toronto	0	2	0
University of Versailles	1	2	50
Uppsala University Hospital	0	2	0
Uroplasty, Inc	1	2	50
US Oncology Research	2	2	100
VA Medical Center, Houston	2	2	100
Vanda Pharmaceuticals	1	2	50
Vejle Hospital	2	2	100
Vernalis (R&D) Ltd	2	2	100
Vomaris Innovations	1	2	50
W.L.Gore & Associates	0	2	0
Wakayama Medical University	1	2	50
Walter Reed Army Institute of Research (WRAIR)	2	2	100
Walter Reed Army Medical Center	0	2	0
White River Junction VAMC	1	2	50
William Beaumont Hospitals	2	2	100
WiSP Wissenschaftlicher Service Pharma GmbH	2	2	100
Wolfson Medical Center	2	2	100
Yazd Medical University	2	2	100
Yazd Research & Clinical Center for Infertility	2	2	100
Zhejiang University	2	2	100
Zhengzhou University	2	2	100
ZIOPHARM	2	2	100
1st Allergy & Clinical Research Center	1	1	100
A.P. Pharma, Inc.	1	1	100
Aalborg Hospital	1	1	100
Aarhus University Hospital	1	1	100
Aastrom Biosciences	1	1	100
AB Foundation	1	1	100
Abbott Biologicals	1	1	100
Abbott Products	0	1	0
Abertawe Bro Morgannwg University NHS Trust	1	1	100
Abnoba Gmbh	0	1	0
Acacia Pharma Ltd	0	1	0
Academisch Medisch Centrum - Universiteit van Amsterdam (AMC-UvA)	0	1	0
Accera, Inc.	1	1	100
Achillion Pharmaceuticals	1	1	100
Acorda Therapeutics	0	1	0
Acrux DDS Pty Ltd	1	1	100
Actavis Mid-Atlantic LLC	1	1	100
ActivX Biosciences, Inc.	1	1	100
ActoGeniX N.V.	1	1	100
Acute Leukemia French Association	0	1	0
Adams Respiratory Therapeutics	1	1	100
Adherex Technologies, Inc.	1	1	100
Advanced Cosmetic Intervention	1	1	100
Advantage Health Physician Network	1	1	100
Aerovance, Inc.	1	1	100
Agen Biomedical	0	1	0
Aghia Sophia Children's Hospital of Athens	1	1	100
AGI Therapeutics, Inc.	1	1	100
Agile Therapeutics	1	1	100
Ahvaz Jundishapur University of Medical Sciences	0	1	0
Aichi Gakuin University	0	1	0
Ain Shams University	0	1	0
Aintree University Hospitals NHS Foundation Trust	1	1	100
Air Liquide SA	1	1	100
Airsonett AB	1	1	100
Ajinomoto USA, INC.	1	1	100
Akron Children's Hospital	1	1	100
Alavita Pharmaceuticals Inc	0	1	0
Albert Einstein College of Medicine of Yeshiva University	1	1	100
Albert Koong	1	1	100
Alcohol Research Group	1	1	100
Aldagen	0	1	0
Aleris Helse	0	1	0
Alfa Wassermann S.p.A.	0	1	0
Aligarh Muslim University	1	1	100
Alimentary Health Ltd	1	1	100
Alizyme	1	1	100
All Ireland Cooperative Oncology Research Group	1	1	100
Allergan Medical	0	1	0
Allina Hospitals and Clinics	1	1	100
Allison Goldfine	0	1	0
Alnara Pharmaceuticals	1	1	100
Alnylam Pharmaceuticals	0	1	0
Altea Therapeutics	0	1	0
Altman Biomedical Consulting Pty. Ltd.	1	1	100
Alza Corporation, DE, USA	1	1	100
Alzheimer's Disease Cooperative Study (ADCS)	0	1	0
Amarillo Biosciences, Inc.	0	1	0
Ambrx, Inc.	1	1	100
Ambulatório de Bipolaridade	0	1	0
Amgen Research (Munich) GmbH	0	1	0
Amr Hafez	0	1	0
Anders Kvanta	1	1	100
AndroScience Corp	0	1	0
Anemia Working Group Romania	0	1	0
Angiodynamics, Inc.	0	1	0
Angiotech Pharmaceuticals	1	1	100
Ann & Robert H Lurie Children's Hospital of Chicago	1	1	100
Anterpreet Neki	0	1	0
Anthera Pharmaceuticals	1	1	100
Antigen Laboratories, Inc.	1	1	100
Antisense Pharma	1	1	100
AO Clinical Investigation and Documentation	1	1	100
AOP Orphan Pharmaceuticals AG	1	1	100
APOGEPHA Arzneimittel GmbH	0	1	0
Apotex Inc.	1	1	100
Applied Molecular Evolution	1	1	100
Applied Physiology Pty Ltd	0	1	0
Aqumen Biopharmaceuticals, N.A.	1	1	100
Arana Therapeutics Ltd	1	1	100
Arbeitsgemeinschaft medikamentoese Tumortherapie	0	1	0
ARCA Biopharma, Inc.	1	1	100
Arcadia University	1	1	100
ARCAGY/ GINECO GROUP	1	1	100
Archemix Corp.	1	1	100
Arcion Therapeutics Inc	1	1	100
Ardabil University of Medical Sciences	1	1	100
Arete Therapeutics	1	1	100
Armando Santoro, MD	0	1	0
Armauer Hansen Research Institute, Ethiopia	0	1	0
ARYx Therapeutics	1	1	100
Ascentia Health, Inc.	0	1	0
Asklepion Pharmaceuticals, LLC	1	1	100
Asklepios proresearch	1	1	100
Asociacion Espanola de Hematologia y Hemoterapia	1	1	100
Assaf-Harofeh Medical Center	1	1	100
Assiut University	0	1	0
Association Francaise pour la Recherche Thermale	0	1	0
Association of Research on the Biology of Liver Tumors	0	1	0
Association pour la Recherche et la Formation en Anesthésie Analgésie Réanimation	0	1	0
Association pour le Développement de la Recherche et de l'Enseignement en Médecine d'Urgence	0	1	0
Associazione Italiana Ematologia Oncologia Pediatrica	0	1	0
Astion Pharma A/S	1	1	100
Atos Medical AB	0	1	0
Attikon Hospital	0	1	0
Austrian Breast & Colorectal Cancer Study Group	1	1	100
Auxilio Mutuo Cancer Center	1	1	100
Avanir Pharmaceuticals	1	1	100
Avant Immunotherapeutics	1	1	100
Avera Pharmaceuticals	1	1	100
Avid Radiopharmaceuticals	0	1	0
AviGenics	1	1	100
AZ-VUB	0	1	0
Azienda Ospedaliera di Lecco	1	1	100
Azienda Ospedaliera San Camillo Forlanini	1	1	100
Azienda Ospedaliera San Gerardo di Monza	0	1	0
Azienda Ospedaliera Spedali Civili di Brescia	0	1	0
Azienda Ospedaliera Universitaria di Bologna Policlinico S. Orsola Malpighi	0	1	0
Azienda Ospedaliera Universitaria Integrata Verona	1	1	100
Azienda Ospedaliera Universitaria Policlinico	0	1	0
Azienda Ospedaliera V. Cervello	0	1	0
Azienda Ospedaliero-Universitaria di Parma	1	1	100
Azienda Ospedaliero Universitaria Maggiore della Carita	1	1	100
Aziende Chimiche Riunite Angelini Francesco S.p.A	1	1	100
B. Braun Medical Inc.	1	1	100
Bagcilar Training and Research Hospital	1	1	100
Bagel, Jerry, M.D.	1	1	100
Bambino Gesù Hospital and Research Institute	0	1	0
Bandim Health Project	0	1	0
Bankole Johnson	1	1	100
Barbara Ann Karmanos Cancer Institute	0	1	0
Baskent University	0	1	0
Bay Area Retina Associates	1	1	100
Baylor Research Institute	1	1	100
Bayside Health	1	1	100
Baystate Medical Center	0	1	0
Becton, Dickinson and Company	0	1	0
Beersheva Mental Health Center	0	1	0
Beijing Hui-Long-Guan Hospital	0	1	0
Benaroya Research Institute	0	1	0
Benesis Corporation	1	1	100
Bennett, James P., Jr., M.D., Ph.D.	0	1	0
Berlin-Chemie AG Menarini Group	0	1	0
Berlin-Chemie Menarini	0	1	0
Beth Israel Medical Center	0	1	0
Binghamton University	1	1	100
Bio Products Laboratory	0	1	0
BioAxone BioSciences, Inc.	1	1	100
Bioiberica	0	1	0
Biolex Therapeutics, Inc.	1	1	100
Biomed Research & Technologies, Inc.	1	1	100
Biomet, Inc.	0	1	0
BiondVax Pharmaceuticals ltd.	1	1	100
Bioness Inc	1	1	100
Bionovo	0	1	0
Bioprojet	1	1	100
Biopure Corporation	1	1	100
BioTech Tools S.A.	1	1	100
Biotectid GmbH	1	1	100
Biotest Pharmaceuticals Corporation	0	1	0
Biothera	1	1	100
Birjand University of Medical Sciences	1	1	100
Bnai Zion Medical Center	1	1	100
BOIRON	1	1	100
Brain-Gut Research Group	1	1	100
BrainCells Inc.	1	1	100
British Columbia Centre for Disease Control	0	1	0
Bronx Psychiatric Center	1	1	100
Bronx VA Medical Center	1	1	100
Brooke Army Medical Center	1	1	100
Brown University	1	1	100
Bruno C. Medeiros	0	1	0
Bundang CHA Hospital	1	1	100
Bursa Postgraduate Hospital	0	1	0
Butantan Institute	1	1	100
C. R. Bard	0	1	0
California Retina Consultants	1	1	100
Cambridge University Hospitals NHS Foundation Trust	1	1	100
Canadian Center for Functional Medicine	1	1	100
Canadian Urology Research Consortium	1	1	100
Canisius-Wilhelmina Hospital	0	1	0
Cantonal Hospital of St. Gallen	0	1	0
Capital Medical University	0	1	0
Cara Therapeutics, Inc.	1	1	100
Carbylan BioSurgery, Inc.	0	1	0
Cardica, Inc	1	1	100
Cardiff University	1	1	100
Cardiome Pharma	0	1	0
Cardiometabolics	1	1	100
CardioVascular Research Foundation, Korea	1	1	100
Cardiovascular Research Foundation, New York	0	1	0
Careggi Hospital	1	1	100
Cargill	1	1	100
Caribbean Health Research Council	1	1	100
Carl T. Hayden VA Medical Center	0	1	0
Carlos III Health Institute	1	1	100
Carmel Medical Center	1	1	100
Carrick Institute for Graduate Studies	1	1	100
Casa Sollievo della Sofferenza IRCCS	1	1	100
Catalyst Pharmaceutical Partners, Inc	0	1	0
Catholic University of Brasília	1	1	100
Celator Pharmaceuticals	1	1	100
Cellerix	0	1	0
Celtic Pharma Development Services	1	1	100
CeNeRx BioPharma Inc.	0	1	0
Center for Autisme, Denmark	0	1	0
Center For Excellence In Eye Care	1	1	100
Centers for Disease Control, Taiwan	1	1	100
Centocor Ortho Biotech Services, L.L.C.	0	1	0
Centocor Research & Development, Inc.	0	1	0
Central Clinical Hospital of the Presidential Administration of the Russian Federation	1	1	100
Central European Cooperative Oncology Group	1	1	100
Central Hospital, Nancy, France	1	1	100
Central Institute of Psychiatry, Ranchi, India	1	1	100
Centre d’Etudes et de Recherche pour l’Intensification du Traitement du Diabète	0	1	0
Centre for Addiction and Mental Health	1	1	100
Centre For International Health	0	1	0
Centre for the AIDS Programme of Research in South Africa	0	1	0
Centre Hospitalier de Cornouaille	1	1	100
Centre hospitalier de l'Université de Montréal (CHUM)	1	1	100
Centre Hospitalier Departemental Vendee	1	1	100
Centre Hospitalier Universitaire de Nice	1	1	100
Centre Hospitalier Universitaire Dijon	0	1	0
Centre Rene Huguenin	1	1	100
Centro A.F. de Estudios Tecnologicos, S.A.	1	1	100
Centro Superior de Investigación en Salud Publica	1	1	100
Ception Therapeutics	1	1	100
Ceregene	0	1	0
CES University	1	1	100
CF Therapeutics Development Network Coordinating Center	0	1	0
Changhai Hospital	0	1	0
Cheng Hsin Rehabilitation Medical Center	0	1	0
Chesapeake Urology Research Associates	1	1	100
Chiba University	1	1	100
Chiesi Pharmaceuticals Inc.	1	1	100
Children's Cancer and Leukaemia Group	1	1	100
Children's Hospital Los Angeles	1	1	100
Children's Hospital of Eastern Ontario	1	1	100
Children's Hospital of Michigan	1	1	100
Children's Hospital of The King's Daughters	1	1	100
Children's Medical Center Dallas	1	1	100
Children's Mercy Hospital Kansas City	1	1	100
Children´s Clinic, Randers	1	1	100
Chinese Academy of Medical Sciences	1	1	100
Chinese Septic Shock Network	1	1	100
ChiRhoClin, Inc.	0	1	0
Chonbuk National University Hospital	0	1	0
Chonnam National University Hospital	0	1	0
Chroma Therapeutics	0	1	0
CHU de Reims	0	1	0
Chugai Pharma Taiwan	1	1	100
Chungbuk National University	1	1	100
Cindetec	0	1	0
CL Medical	1	1	100
Clalit Health Services	1	1	100
Clayton Sleep Insititute	0	1	0
Clinica Universidad de Navarra, Universidad de Navarra	1	1	100
Clinical Center of Cellular Technologies, Russia	1	1	100
Clinical Institute of the Brain, Russia	1	1	100
Clinical Trial Agency of HIV Study Group	1	1	100
Clinuvel Pharmaceuticals Limited	1	1	100
Clinvest	0	1	0
CMX Research	1	1	100
Cognition Pharmaceuticals, LLC	1	1	100
CollaGenex Pharmaceuticals	1	1	100
Collège National des Généralistes Enseignants	1	1	100
College of Dental Sciences, India	1	1	100
Collinge and Associates	0	1	0
Colorado Center for Reproductive Medicine	0	1	0
Columbia Laboratories	0	1	0
CoMentis	0	1	0
Commons Aesthetic Plastic Surgery	1	1	100
Community Pharmacology Services Ltd	0	1	0
Community Research Initiative of New England	0	1	0
Complejo Hospitalario Xeral-Calde	1	1	100
Comprehensive Cancer Center of Wake Forest University	1	1	100
Conatus Pharmaceuticals Inc.	1	1	100
Concordia Pharmaceuticals, Inc	1	1	100
CONKO-Studiengruppe	1	1	100
Conor Medsystems	1	1	100
CONRAD	1	1	100
Conrad, Erich J., M.D.	1	1	100
Contract Research Organization el AB	1	1	100
Coombe Women and Infants University Hospital	1	1	100
Coopervision, Inc.	1	1	100
Corcept Therapeutics	0	1	0
Coria Laboratories, Ltd.	1	1	100
Cortria Corporation	1	1	100
Cosmeta	0	1	0
Cosmo Technologies Ltd	1	1	100
CPL Associates	1	1	100
Craig Hospital	1	1	100
Critical Therapeutics	1	1	100
Crux Biomedical	1	1	100
CSA Medical, Inc.	1	1	100
CTI-1, LLC	0	1	0
CuraGen Corporation	1	1	100
CVRx, Inc.	1	1	100
Cytavis Biopharma GmbH	1	1	100
Cytochroma Inc.	1	1	100
Daemen College	1	1	100
Dainippon Sumitomo Pharma Europe LTd.	1	1	100
Dalhousie University	1	1	100
Dana King	0	1	0
Danisco	1	1	100
Danish Cancer Society	0	1	0
Danish Headache Center	1	1	100
Danube Pharmaceuticals, Inc.	1	1	100
DARA Therapeutics	1	1	100
David Adelstein	0	1	0
David Oelberg, M.D.	1	1	100
David Peereboom	1	1	100
Debiovision	1	1	100
Dendreon	0	1	0
DeNova Research	1	1	100
Department of Defense	1	1	100
DermaGen AB	1	1	100
Dermatology Specialists Research	1	1	100
Deutsche Diabetes Gesellschaft	1	1	100
Dexcel Pharma Technologies Ltd.	1	1	100
Dharma Therapeutics Inc.	1	1	100
Dhp Korea Co., Ltd.	1	1	100
Dialysis Outcomes Heart Failure Aldactone Study Group	1	1	100
DiaNe HCM GmbH	1	1	100
Digestive Care, Inc.	1	1	100
Dilafor AB	1	1	100
Diurnal Limited	1	1	100
Dojode, Chetan M., MBBS, MS	0	1	0
DongGuk University	0	1	0
Duchesnay Inc.	0	1	0
Duke-NUS Graduate Medical School	0	1	0
DuoCort AB	1	1	100
Durham VA Medical Center	0	1	0
Durrie Vision	1	1	100
DUSA Pharmaceuticals, Inc.	0	1	0
Dutch Colorectal Cancer Group	0	1	0
Dyax Corp.	0	1	0
DynPort Vaccine Company LLC, A CSC Company	1	1	100
East Tennessee State University	0	1	0
Eastern Cooperative Oncology Group	1	1	100
Eastern Maine Medical Center	1	1	100
Edmonton Civic Employees Research Fund	1	1	100
Education Development Center, Inc.	1	1	100
Edward Hines Jr. VA Hospital	1	1	100
Egalet a/s	1	1	100
Egyptian Foundation For Cancer Research	1	1	100
ELA Medical, Inc.	1	1	100
Elif Oral	1	1	100
Elixir Pharmaceuticals	1	1	100
Elpen Pharmaceutical Co. Inc.	1	1	100
EMET Pharmaceuticals, LLC	1	1	100
Endologix	0	1	0
EP MedSystems	0	1	0
Epicentre	0	1	0
Epix Pharmaceuticals, Inc.	1	1	100
Erasme University Hospital	1	1	100
ERYtech Pharma	1	1	100
Essentialis, Inc.	1	1	100
Ethicon Endo-Surgery	0	1	0
European Group for Blood and Marrow Transplantation	0	1	0
European Institute for Evidence Based Osteopathic Medicine	1	1	100
European Organisation for Research and Treatment of Cancer - EORTC	0	1	0
Exelixis	1	1	100
Exonhit	1	1	100
Facultad Nacional de Salud Publica	0	1	0
farzaneh hojjat	1	1	100
Fasa University of Medical Sciences	1	1	100
Federal University of Juiz de Fora	0	1	0
Federal University of Paraíba	1	1	100
Federal University of Uberlandia	1	1	100
Fernandes Tavora Hospital	1	1	100
Ferndale Laboratories, Inc.	1	1	100
Ferrer Internacional S.A.	0	1	0
Fetal Medicine Foundation	0	1	0
FFF Enterprises	1	1	100
Finnish Breast Cancer Group	0	1	0
Firestone Institute for Respiratory Health	1	1	100
Florida Eye Microsurgical Institute	1	1	100
Fondazione G.B. Bietti, IRCCS	1	1	100
Fondazione Humanitas per la Ricerca	1	1	100
Fondazione IRCCS Istituto Nazionale dei Tumori, Milano	1	1	100
Fondazione Italiana Linfomi ONLUS	0	1	0
Fondazione Michelangelo	0	1	0
Fondazione Poliambulanza Istituto Ospedaliero	0	1	0
Fonterra Research Centre	1	1	100
FORSIGHT Vision3	1	1	100
Fortaleza University	1	1	100
Foundation for Liver Research	0	1	0
Fovea Pharmaceuticals SA	1	1	100
Francisco Robert,MD	1	1	100
Fraser Health	1	1	100
Fred Hutchinson Cancer Research Center/University of Washington Cancer Consortium	1	1	100
Free University Medical Center	0	1	0
Fremantle Hospital and Health Service	0	1	0
Fresenius Medical Care North America	1	1	100
Fundacio Catalana de Pneumologia	1	1	100
Fundació Sant Joan de Déu	0	1	0
Fundación Canaria Rafael Clavijo para la Investigación Biomédica	1	1	100
Fundacion para la Formacion e Investigacion Sanitarias de la Region de Murcia	0	1	0
Fundacion Para La Investigacion Hospital La Fe	0	1	0
Fundacion para la Salud Materno Infantil	1	1	100
Fundación Pública Andaluza Progreso y Salud	0	1	0
Fundación Renal Iñigo Alvarez De Toledo	1	1	100
Fuzhou General Hospital	0	1	0
Gabinete Berthier y Martínez	1	1	100
Galsor S.r.l.	0	1	0
Gambro Lundia AB	1	1	100
Gelb, Arthur F., M.D.	0	1	0
GELITA	1	1	100
Genaissance Pharmaceuticals	0	1	0
Genesys Regional Medical Center	0	1	0
Genmab	0	1	0
Gentium SpA	1	1	100
German Breast Group	0	1	0
GI Dynamics	1	1	100
Given Imaging Ltd.	0	1	0
Glasgow Royal Infirmary	1	1	100
Glaukos Corporation	0	1	0
Glostrup University Hospital, Copenhagen	1	1	100
Glycotex, Inc.	0	1	0
Gonabad University of Medical Sciences	1	1	100
Good Samaritan Regional Medical Center, Oregon	1	1	100
Government Dental College and Hospital	1	1	100
Government Medical College, Amritsar	1	1	100
GRACIA Group	0	1	0
Green Signal Biopharma Private Limited	1	1	100
Greiner, Jack V., OD DO PhD	1	1	100
Griffin Hospital	0	1	0
Grifols Therapeutics Inc.	0	1	0
Groupe Francophone des Myelodysplasies	0	1	0
Groupe Hospitalier Pitie-Salpetriere	1	1	100
Grupo de Apoio ao Adolescente e a Crianca com Cancer	1	1	100
Grupo de Estudos Multicentricos em Onco-Hematologia	1	1	100
Grupo Gallego de Investigaciones Oncologicas	1	1	100
Gruppo Italiano Malattie EMatologiche dell'Adulto	0	1	0
Gruppo Italiano Mammella (GIM)	0	1	0
Gruppo Italiano Multiregionale per lo studio dei Linfomi e delle Leucemie	1	1	100
GTx	1	1	100
Guang'anmen Hospital of China Academy of Chinese Medical Sciences	1	1	100
Gunma PAZ College	1	1	100
Guy's and St Thomas' NHS Foundation Trust	1	1	100
Guy Hains Chiropractor	1	1	100
GWT-TUD GmbH	1	1	100
H. Jerome Crampton	1	1	100
H. Lee Moffitt Cancer Center and Research Institute	1	1	100
Hackensack University Medical Center	1	1	100
Haffkine Bio-Pharmaceutical Corporation Ltd.	1	1	100
HAL Allergy	1	1	100
Hallym University Medical Center	1	1	100
Hangzhou Jiuyuan Gene Engineering Co. Ltd.,	0	1	0
Harran University	1	1	100
Harvard Vanguard Medical Associates	0	1	0
Harvest Technologies	1	1	100
Harvey S. Singer	0	1	0
Hawler Medical University	1	1	100
Heart and Diabetes Center North-Rhine Westfalia	0	1	0
Heart Care Foundation	0	1	0
Hebrew Rehabilitation Center, Boston	0	1	0
Hebrew University of Jerusalem	1	1	100
Hellenic Atherosclerosis Society	0	1	0
Hellenic Society for Disabled Children	1	1	100
Helsinn Healthcare SA	1	1	100
Henri Mondor University Hospital	1	1	100
Herzzentrum Goettingen	0	1	0
Hill-Rom	1	1	100
Hillerod Hospital, Denmark	0	1	0
Hoag Cancer Institute at Hoag Memorial Hospital Presbyterian	0	1	0
Hoag Memorial Hospital Presbyterian	0	1	0
Hopital La Rabta	0	1	0
Horizon Pharma, Inc.	0	1	0
Horng Chen	0	1	0
Hospira, Inc.	1	1	100
Hospital Carlos III, Madrid	1	1	100
Hospital Clinico Universitario San Cecilio	1	1	100
Hospital de Calella	1	1	100
Hospital de Cancer de Barretos - Fundacao Pio XII	1	1	100
Hospital de Granollers	1	1	100
Hospital District of Southwestern Finland	0	1	0
Hospital Galdakao-Usansolo	1	1	100
Hospital General De Castellon	1	1	100
Hospital General de Mexico	1	1	100
Hospital General Universitario Elche	0	1	0
Hospital Geral de Fortaleza	1	1	100
Hospital Italiano de Buenos Aires	0	1	0
Hospital Mateo Orfila	0	1	0
Hospital Miguel Servet	0	1	0
Hospital of South West Denmark	1	1	100
Hospital Regional de Alta Especialidad del Bajio	0	1	0
Hospital San Carlos, Madrid	1	1	100
Hospital Sao Lucas da PUCRS	1	1	100
Hospital Universitario de Canarias	1	1	100
Hospital Universitario La Paz	0	1	0
Hospital Universitario Ramon y Cajal	0	1	0
Hotel Dieu de France Hospital	1	1	100
Hull and East Yorkshire Hospitals NHS Trust	0	1	0
Hungarian Surgical Society	0	1	0
Hunter-Fleming Ltd	1	1	100
Hyperion Therapeutics, Inc.	1	1	100
I-Flow	1	1	100
Idera Pharmaceuticals, Inc.	1	1	100
ikfe-CRO GmbH	0	1	0
im3D S.p.A.	1	1	100
Imam Khomeini Hospital	1	1	100
ImClone LLC	1	1	100
immatics Biotechnologies GmbH	1	1	100
Immtech Pharmaceuticals, Inc	1	1	100
Immune Control	1	1	100
Imprimis Pharmaceuticals, Inc.	1	1	100
Indian Council of Medical Research	1	1	100
Indiana University School of Dentistry	0	1	0
InfraReDx	0	1	0
Inha University Hospital	0	1	0
Innogene Kalbiotech Pte. Ltd	1	1	100
InSightec	1	1	100
InSite Vision	1	1	100
Institut Claudius Regaud	1	1	100
Institut de Recherche pour le Developpement	0	1	0
Institut fuer anwendungsorientierte Forschung und klinische Studien GmbH	1	1	100
Institut fur Diabetesforschung, Munich, Germany	0	1	0
Institute for OneWorld Health	1	1	100
Institute of Rheumatology, Prague	0	1	0
Institute of Social Security of the Civil Servants of Minas Gerais	1	1	100
Instituto Lala	1	1	100
Instituto Materno Infantil Prof. Fernando Figueira	0	1	0
Instituto Nacional de Cancer, Brazil	1	1	100
Instituto Nacional de Cancerologia de Mexico	0	1	0
Instituto Nacional de Ciencias Medicas y Nutricion Salvador Zubiran	1	1	100
InteKrin Therapeutics, Inc.	0	1	0
Intermountain Health Care, Inc.	1	1	100
International AIDS Vaccine Initiative	1	1	100
International Vaccine Institute	0	1	0
Inverseon, Inc.	1	1	100
IRCCS Burlo Garofolo	0	1	0
IRCCS Multimedica	0	1	0
IRCCS Policlinico S. Donato	0	1	0
ISDIN	1	1	100
Isifer AB	0	1	0
Isis Pharmaceuticals	1	1	100
Isotechnika	1	1	100
Istituti Fisioterapici Ospitalieri	1	1	100
Istituto Auxologico Italiano	0	1	0
Istituto Giannina Gaslini	1	1	100
Izmir Dr Suat Seren Chest Diseases and Surgery Education and Research Hospital	1	1	100
Janssen-Cilag G.m.b.H	1	1	100
Janssen-Cilag Ltd.	1	1	100
Janssen-Cilag Ltd.,Thailand	1	1	100
Janssen-Cilag, S.A.	1	1	100
Janssen-Ortho Inc., Canada	1	1	100
Janssen Pharmaceutica N.V., Belgium	0	1	0
Japan Clinical Cancer Research Organization	0	1	0
Japan Science and Technology Agency	0	1	0
Javeriana University	1	1	100
JDC Tech	1	1	100
Jean-Philippe Hauzeur	1	1	100
Jennerex Biotherapeutics	1	1	100
Jenny Boucher, PharmD	0	1	0
Jewish General Hospital	1	1	100
Jiangsu Province Centers for Disease Control and Prevention	0	1	0
Jichi Medical University	0	1	0
Joanne Klevens	1	1	100
Joel Lavine	1	1	100
Johannes Gutenberg University Mainz	0	1	0
Jonsson Comprehensive Cancer Center	0	1	0
Josep m Cruzado	1	1	100
Juntendo University Hospital	0	1	0
Justin Trivax	1	1	100
Juvantia Pharma Ltd	1	1	100
Jyoti Clinical and Pathological Laboratory	1	1	100
Kadmon Corporation, LLC	1	1	100
Kalaco Scientific, Inc.	1	1	100
Kalypsys, Inc.	1	1	100
Kantonsspital Aarau	0	1	0
Karnataka Institute of Medical Sciences	1	1	100
Karolinska University Hospital	1	1	100
Kellogg Company	1	1	100
Kemia, Inc	1	1	100
Kennon Heard	0	1	0
Kenta Biotech Ltd	1	1	100
Kentuckiana Cancer Institute	1	1	100
Kenya Medical Research Institute	0	1	0
Keryx Biopharmaceuticals	1	1	100
Kimberly-Clark Corporation	0	1	0
Kinamed Incorporated	1	1	100
Kinderkrankenhaus auf der Bult	0	1	0
Kineticure	0	1	0
King Edward Memorial Hospital	1	1	100
King Fahad Armed Forces Hospital	1	1	100
King Faisal Specialist Hospital & Research Center	1	1	100
King Faisal University	1	1	100
Kissei Pharmaceutical Co., Ltd.	1	1	100
Klinikum der Universitaet Muenchen, Grosshadern	1	1	100
Klinikum Weissenfels	1	1	100
Knopp Neurosciences	1	1	100
Konkuk University Medical Center	1	1	100
Korea Institute of Oriental Medicine	0	1	0
Korea Otsuka International Asia Arab	1	1	100
Korea Research Foundation	0	1	0
Korea University Anam Hospital	0	1	0
Korea University Guro Hospital	1	1	100
Korean Epilepsy Society	1	1	100
Korean Multiple Myeloma Working Party	0	1	0
Kosuyolu Heart Hospital	1	1	100
Krankenhaus Nordwest	1	1	100
Kumamoto University	1	1	100
Kuros Biosurgery AG	1	1	100
Kyoto University	1	1	100
Kyoto University, Graduate School of Medicine	1	1	100
Kyungpook National University	1	1	100
L'Oreal	1	1	100
La Fundacion Favaloro para la Investigacion y la Docencia Medica	1	1	100
Laboratoires Bailleul-Biorga	1	1	100
Laboratoires Expanscience S.A.	1	1	100
Laboratoires Mayoly Spindler	1	1	100
Laboratorio Saude Ltda.	1	1	100
Laboratorios de Biologicos y Reactivos de México, S.A. de C.V.	1	1	100
Laboratorios Sophia S.A de C.V.	1	1	100
Lamar University	0	1	0
Lantibio	1	1	100
Le Bonheur Children's Medical Center	1	1	100
Legacy Health System	0	1	0
Lehigh Center for Clinical Research	1	1	100
Lehigh Valley Hospital	0	1	0
Lene Boesby	0	1	0
Li Shin Hospital	1	1	100
Lianyungang Kanion Group, Ltd.	1	1	100
Liggins Institute	1	1	100
Light Sciences Oncology	1	1	100
Link America, Inc.	1	1	100
Livzon Pharmaceutical Group Inc.	0	1	0
Loma Linda University	0	1	0
Lombard Medical	1	1	100
Lorus Therapeutics	1	1	100
Loughborough University	1	1	100
Louisiana State University Health Sciences Center Shreveport	0	1	0
Lundbeck Foundation	1	1	100
Lundbeck LLC	0	1	0
Lutheran University of Brazil	0	1	0
Luzerner Kantonsspital	1	1	100
M's Science Corporation	1	1	100
M et P Pharma	1	1	100
Maasstad Hospital	0	1	0
Maastricht University	0	1	0
Madigan Army Medical Center	1	1	100
Mahatma Gandhi Institute of Medical Sciences	1	1	100
Maitreya Kft.	1	1	100
Malamed	1	1	100
Malaria Consortium, Ethiopia	1	1	100
Manhattan Pharmaceuticals	1	1	100
Mansoura University	1	1	100
Mantecorp Industria Quimica e Farmaceutica Ltd.	1	1	100
Marco Valgimigli	1	1	100
Maricopa Integrated Health System	0	1	0
Marien Hospital Wesel	1	1	100
Marilia Medicine School	1	1	100
Marjukka Kolehmainen	0	1	0
Mark Hallett	0	1	0
Marshall Edwards, Inc	1	1	100
Martina Hansen's Hospital	0	1	0
maryam ekramzadeh	1	1	100
Masoud Saatchi	1	1	100
MAST Biosurgery, AG	1	1	100
Maternidade Escola Assis Chateaubriand	0	1	0
Maulana Azad Medical College	1	1	100
Mauricio Jose Tornelli	1	1	100
Max-Planck-Institute of Experimental Medicine	0	1	0
Max Zeller Soehne AG	1	1	100
McNeil Consumer & Specialty Pharmaceuticals, a Division of McNeil-PPC, Inc.	0	1	0
MDS Pharma Services	1	1	100
medac GmbH	0	1	0
Medical Centre Leeuwarden	0	1	0
Medical College and Hospital Kolkata	1	1	100
Medical College of Wisconsin	1	1	100
Medical Scientific Fund of the Mayor of Vienna	1	1	100
Medical University of Gdansk	1	1	100
Medice Arzneimittel Pütter GmbH & Co KG	1	1	100
Medicis Aesthetics, Inc.	1	1	100
Medicis Pharmaceutical Corporation	0	1	0
Medinova AG	0	1	0
Mediterranea Medica S. L.	1	1	100
Meditrina Pharmaceuticals	1	1	100
MediWound Ltd	1	1	100
MEDRAD, Inc.	0	1	0
MedRelief	1	1	100
Medtronic	1	1	100
Medtronic Atrial Fibrillation Solutions	1	1	100
Medtronic BRC	0	1	0
Medtronic Endovascular	1	1	100
Medtronic Spinal & Biologics ECA	0	1	0
Medtronic Spinal and Biologics	1	1	100
Medtronic Spine LLC	0	1	0
MELA Sciences, Inc.	0	1	0
Melbourne Health	0	1	0
MemorialCare	1	1	100
Mepha Ltd.	1	1	100
Mercy Medical Center	1	1	100
Merrimack Pharmaceuticals	1	1	100
Merrion Pharmaceuticals, LLC	1	1	100
Meshalkin Research Institute of Pathology of Circulation	1	1	100
Metabolic Solutions Development Company	1	1	100
Michael Debakey Veterans Affairs Medical Center	1	1	100
Michigan State University	1	1	100
Micropharma Limited	1	1	100
Milsing d.o.o.	0	1	0
Ministry of Health, Malaysia	1	1	100
Minneapolis Medical Research Foundation	0	1	0
Mississippi State University	0	1	0
MOA Health Science Foundation	1	1	100
Moleac Pte Ltd.	1	1	100
Molecular Insight Pharmaceuticals, Inc.	0	1	0
Molnlycke Health Care AB	0	1	0
Momenta Pharmaceuticals, Inc.	0	1	0
Monash University	0	1	0
MorePharma Corporation	1	1	100
Morphotek	0	1	0
Mountain Diabetes and Endocrine Center	1	1	100
Movetis	1	1	100
Mpex Pharmaceuticals	0	1	0
Mrs. Thelma Zoegas Foundation	0	1	0
Mucosal Therapeutics	0	1	0
Mundipharma	1	1	100
Mustafa Kemal University	0	1	0
Nagoya City University	0	1	0
Nanjing University School of Medicine	1	1	100
Nanovibronix	1	1	100
Naryx Pharma	1	1	100
NasVax Ltd	1	1	100
National Aeronautics and Space Administration (NASA)	0	1	0
National Cancer Institute, France	1	1	100
National College of Natural Medicine	1	1	100
National Heart and Lung Institute	1	1	100
National Institute of Cancerología	1	1	100
National Institute of Dental and Craniofacial Research (NIDCR)	1	1	100
National Institute of Diabetes and Digestive and Kidney Diseases (NIDDK), Office of Dietary Supplements (ODS)	0	1	0
National Institute of Mental Health and Neuro Sciences, India	1	1	100
National Institute of Neurology and Neurosurgery, Mexico	0	1	0
National Institute of Pediatrics, Mexico	1	1	100
National Nutrition and Food Technology Institute	0	1	0
National Research Centre of Complementary and Alternative Medicine, Norway	1	1	100
National Research Council, Italy	1	1	100
National Science Council, Taiwan	1	1	100
National Yang Ming University	1	1	100
Natural History Museum, United Kingdom	1	1	100
Navidea Biopharmaceuticals	1	1	100
Nektar Therapeutics	1	1	100
Neosil, Inc.	1	1	100
NeoSync, Inc.	1	1	100
Neovasc Inc.	1	1	100
Netherlands Organisation for Scientific Research	0	1	0
Neuralieve	0	1	0
New River Pharmaceuticals	0	1	0
NewLink Genetics Corporation	1	1	100
NextWave Pharmaceuticals	1	1	100
Neys-van Hoogstraten Foundation, The Netherlands	1	1	100
NHS Greater Clyde and Glasgow	0	1	0
NHS Lothian	0	1	0
Nihon University	0	1	0
Nik Hazlina	1	1	100
Nile Therapeutics	1	1	100
Nina la Cour Freiesleben	0	1	0
Nitric BioTherapeutics, Inc	1	1	100
NMP Medical Research Institute	1	1	100
Nobel Pharmaceuticals	0	1	0
Nobelpharma	0	1	0
Nordic MDS Group	0	1	0
Nordic Myeloma Study Group	1	1	100
Nordisk Rebalance A/S	1	1	100
Norpharma A/S	1	1	100
North American Brain Tumor Consortium	0	1	0
North China Pharmaceutical Group Corporation	1	1	100
North Suffolk Mental Health Association	0	1	0
Northumbria University	0	1	0
Northwestern Ophthalmic Institute S.C.	1	1	100
Noscira SA	1	1	100
Novartis Korea Ltd.	1	1	100
Novelos Therapeutics	1	1	100
Noven Therapeutics	1	1	100
NovoCure Ltd.	0	1	0
Nuffield Orthopaedic Centre NHS Trust	1	1	100
NuPathe Inc.	0	1	0
Nutricia UK Ltd	1	1	100
NxStage Medical	0	1	0
Nymox Corporation	1	1	100
Oakwood Laboratories, LLC	1	1	100
OBEcure Ltd.	1	1	100
Octapharma	0	1	0
October 6 University	1	1	100
Oculus Innovative Sciences, Inc.	1	1	100
Office of Naval Research	1	1	100
Office of Rare Diseases (ORD)	1	1	100
Ohio State University	1	1	100
Oklahoma State University Center for Health Sciences	0	1	0
OMRIX Biopharmaceuticals	1	1	100
Oncotherapeutics	0	1	0
Ondokuz Mayıs University	1	1	100
Ono Pharma USA Inc	1	1	100
Opexa Therapeutics, Inc.	1	1	100
Ophthalmic Consultants Centres, Canada	0	1	0
Ophthalmic PDT Study Group	1	1	100
Opko Health, Inc.	1	1	100
ORA, Inc.	1	1	100
Orexo AB	1	1	100
Organogenesis	0	1	0
Orthopaedic Research and Innovation Foundation	0	1	0
Orthopaedic Research Foundation	1	1	100
Osaka City University	0	1	0
Osel, Inc.	0	1	0
OSI Pharmaceuticals	0	1	0
Osmotica Pharmaceutical Corporation	1	1	100
Ospedale Microcitemico	1	1	100
Ospedale Regionale di Locarno	0	1	0
Osteologix	1	1	100
Ostfold Hospital Trust	1	1	100
Oswaldo Cruz Foundation	1	1	100
Othera Pharmaceuticals	1	1	100
Otic Pharma	1	1	100
Otsuka Pharmaceutical Development & Commercialization, Inc.	0	1	0
Otsuka Pharmaceutical, Inc., Philippines	1	1	100
Ouiheng International Healthcare Co., Ltd	1	1	100
Oulu University Hospital	0	1	0
Oxford University Hospitals NHS Trust	0	1	0
OXiGENE	1	1	100
OxThera	1	1	100
OxyPharma	1	1	100
Pacgen Biopharmaceuticals Corporation	1	1	100
Pacific Eye Associates	1	1	100
Pacific Health Foundation	1	1	100
Pacific Institute for Research and Evaluation	0	1	0
Pacific Pharmaceuticals	0	1	0
Pain Therapeutics	1	1	100
Pamela Youde Nethersole Eastern Hospital	1	1	100
Pappagallo, Marco, M.D.	1	1	100
Parion Sciences	1	1	100
Parkinson's Disease and Movement Disorder Center of Boca Raton	1	1	100
Pascoe Pharmazeutische Praeparate GmbH	0	1	0
Peking Union Medical College	0	1	0
Penumbra Inc.	0	1	0
Peter MacCallum Cancer Centre, Australia	1	1	100
Peterborough and Stamford Hospitals NHS Foundation Trust	1	1	100
Pharmalink AB	1	1	100
PharmaNeuroBoost N.V.	0	1	0
Pharmasset	1	1	100
Pharmexa A/S	0	1	0
Philipps University Marburg Medical Center	1	1	100
Philogen S.p.A.	0	1	0
Phoenix Children's Hospital	0	1	0
PhotoThera, Inc	0	1	0
Photozig, Inc.	0	1	0
PhytoHealth Corporation	1	1	100
pico-tesla Magnetic Therapies, LLC	0	1	0
Pierre Fabre Medicament	1	1	100
Pierre Hupperets	1	1	100
Pileje	1	1	100
Pinar Ergenoglu	1	1	100
Pinnacle Health System	1	1	100
Piramal Healthcare Limited	1	1	100
Plethora Solutions Ltd	1	1	100
Pneumoflex Systems, LLC	1	1	100
Point Biomedical	1	1	100
Policlinico Hospital	1	1	100
POM Wonderful LLC	1	1	100
Pomeranian Medical University Szczecin	1	1	100
Pontifícia Universidade Católica de Minas Gerais	1	1	100
Pontificia Universidade Catolica de Sao Paulo	1	1	100
Portola Pharmaceuticals	1	1	100
Prana Biotechnology Limited	0	1	0
Preben Kjolhede	0	1	0
Primus Pharmaceuticals	1	1	100
Princess Margaret Hospital for Children	1	1	100
Pro-Change Behavior Systems	1	1	100
Probity Medical Research	1	1	100
Procris Pharmaceuticals	1	1	100
Prof. RH Belmaker	1	1	100
Prometheus Laboratories	1	1	100
Promius Pharma, LLC	1	1	100
Pronova BioPharma	1	1	100
Protalix	0	1	0
Protez Pharmaceuticals, Inc.	1	1	100
Providence Health & Services	1	1	100
PT Otsuka Indonesia	1	1	100
Pulmagen Therapeutics	1	1	100
Pulmonx, Inc.	1	1	100
Queen's Medical Centre	1	1	100
Queen's University, Belfast	1	1	100
Queen Elizabeth II Health Sciences Centre	1	1	100
Queen Mary University of London	0	1	0
Quietmind Foundation	1	1	100
Quigley Pharma, Inc.	1	1	100
Quinnova Pharmaceuticals, Inc.	1	1	100
R&D Cardiologie	1	1	100
R&R Inc.	1	1	100
Rabin Medical Center	1	1	100
Radiation Therapy Oncology Group	1	1	100
Radius Health, Inc.	0	1	0
Rajesh Pahwa, MD	0	1	0
RAND	0	1	0
Raptor Therapeutics Inc.	1	1	100
RDD Pharma Ltd	1	1	100
Reata Pharmaceuticals, Inc.	1	1	100
Reckitt Benckiser LLC	1	1	100
Recordati Industria Chimica e Farmaceutica S.p.A.	0	1	0
Regado Biosciences, Inc.	0	1	0
Relypsa, Inc.	0	1	0
Renal Research Institute	1	1	100
RenaMed Biologics	1	1	100
Rennes University Hospital	1	1	100
Replidyne	1	1	100
Repligen Corporation	1	1	100
Reproductive Science Center	1	1	100
Republican Scientific Center for Emergency Medicine	1	1	100
Research Foundation for Mental Hygiene	1	1	100
Réseau de Santé Vitalité Health Network	1	1	100
Resistentia Pharmaceuticals AB	1	1	100
Resolvyx Pharmaceuticals, Inc	1	1	100
Resverlogix Corp	1	1	100
Retina Research Foundation	1	1	100
Rheoscience A/S	0	1	0
Rhode Island Hospital	1	1	100
Richard Burt, MD	0	1	0
Rijnstate Hospital	1	1	100
Rikshospitalet University Hospital	0	1	0
RNL Bio Company Ltd.	1	1	100
Robert A. Wood	1	1	100
Rockefeller University	0	1	0
Rockwell Medical Technologies, Inc.	0	1	0
Rocky Mountain Cancer Centers	1	1	100
Rocky Mountain Retina Consultants	1	1	100
Roquette Freres	0	1	0
Roswell Park Cancer Institute	1	1	100
Rottapharm Spain	0	1	0
Rovi Pharmaceuticals Laboratories	1	1	100
Roxall Medizin	1	1	100
Royal Alexandra Hospital	1	1	100
Royal Brompton & Harefield NHS Foundation Trust	1	1	100
Royal Prince Alfred Hospital, Sydney, Australia	0	1	0
Royal Sussex County Hospital	0	1	0
Ruttonjee Hospital	1	1	100
RWTH Aachen University	0	1	0
S. Anna Hospital	1	1	100
Sahlgrenska University Hospital, Sweden	1	1	100
Saint Francis Care	1	1	100
Saliwell Ltd.	0	1	0
Salus Ltd.	1	1	100
Salvador Gil-Vernet	0	1	0
Salvat	1	1	100
Samuel Lunenfeld Research Institute, Mount Sinai Hospital	0	1	0
San Bonifacio Hospital	1	1	100
San Giuseppe Moscati Hospital	1	1	100
Sandoz Inc.	1	1	100
Sanjay Gandhi Postgraduate Institute of Medical Sciences	0	1	0
Sankyo Pharma Gmbh	0	1	0
Sanquin Research & Blood Bank Divisions	1	1	100
Santa Barbara Cottage Hospital	1	1	100
Santa Casa de Porto Alegre	1	1	100
SantoSolve AS	1	1	100
Sao Camilo University Center	1	1	100
SARcode Bioscience	1	1	100
Satakunta Central Hospital	1	1	100
Schwabe-Wenex International Ltd	1	1	100
SCOLR Pharma, Inc.	0	1	0
Seattle Children's Hospital	0	1	0
Seattle Institute for Biomedical and Clinical Research	1	1	100
Senju USA, Inc.	1	1	100
Seoul Veterans Hospital	1	1	100
Sepsicure	0	1	0
Sepsis Occurrence in Acutely Ill Patients	0	1	0
Sequel Pharmaceuticals, Inc	1	1	100
Sha’ar Menashe Mental Health Center	0	1	0
Shahid Beheshti University	1	1	100
Shalvata Mental Health Center	0	1	0
Shandong Luye Pharmaceutical Co., Ltd.	1	1	100
Shandong Simcere-Medgenn Bio-pharmaceutical Co., Ltd	1	1	100
Shanghai CP Guojian Pharmaceutical Co.,Ltd.	1	1	100
Shanghai Mental Health Center	1	1	100
Shanghai University of Traditional Chinese Medicine	1	1	100
Shin Nippon Biomedical Laboratories, Ltd.	0	1	0
Shionogi Inc.	1	1	100
Shire Regenerative Medicine, Inc.	1	1	100
Siami, Paul F., M.D.	1	1	100
Sigma-Tau Research, Inc.	0	1	0
Silesian School of Medicine	1	1	100
Silkiss, Rona Z., M.D., FACS	1	1	100
Simmons Cancer Center	1	1	100
Sinai Hospital of Baltimore	1	1	100
Sinclair Pharma GmbH	1	1	100
[truncated: 285 more rows]
